# Supplementary material for: Nonlinear Effects Induced by Interactions among Functional Groups of Bacteria and Fungi Regulate the Priming Effect in Malagasy Soils
Source: Microorganisms. 2023 Apr 23;11(5):1106. doi: 10.3390/microorganisms11051106 (PMC10222199; doi:10.3390/microorganisms11051106)
Supplement: Supplementary file 1 [file microorganisms-11-01106-s001.zip]

Archive with 1 entries (1 files):
- microorganisms-2327025-supplementary.pdf
